# Supplementary material for: Labeling of Mucin-Type O-Glycans for Quantification Using Liquid Chromatography and Fluorescence Detection
Source: ACS Meas Sci Au. 2024 Feb 14;4(2):223–30. doi: 10.1021/acsmeasuresciau.3c00071 (PMC11027200; doi:10.1021/acsmeasuresciau.3c00071)
Supplement: Supplementary file 1 — tg3c00071_si_001.xlsx [file tg3c00071_si_001.xlsx]

## Sheet: Title Page
Labeling of Mucin-Type O-Glycans for Quantification Using Liquid Chromatography and Fluorescence Detection Marc Safferthal, Leïla Bechtella, Andreas Zappe, Gaël M. Vos, and Kevin Pagel* Fritz Haber Institute of the Max Planck Society, Faradayweg 4-6, 14195 Berlin, Germany Department of Biology, Chemistry, Pharmacy, Freie Universität Berlin, Altensteinstraße 23a, 14195 Berlin, Germany

## Sheet: Table S1
	Material	Name	m/z	Composition	Feature(s)	Retention Time (LC-FLD)	Glucose Units (LC-FLD)	Rel. Peak Area (LC-FLD) [%]	Retention Time (LC-FLD 2)	Glucose Units (LC-FLD 2)	Retention Time (LC-MS)	Glucose Units (LC-MS)	Rel. Peak Area (LC-MS) [%]
	BFet	603	603.3	Hex1HexNAc1	Core	23.797	1.72733	0.11	23.337	1.73649	24.63	1.75137	1.4
	BFet	691	691.3	NeuAc1Hex1	Neu5Ac	29.06	2.0498	5.18	28.1	2.03095	29.83	2.06781	17.9
	BFet	894-1	894.4	NeuAc1Hex1HexNAc1	Neu5Ac	34.29	2.39018	42.63	33.287	2.3729	35.35	2.42363	58.5
	BFet	894-2	894.4	NeuAc1Hex1HexNAc1	Neu5Ac	44.347	3.11093	1.18	43.22	3.09976	45.45	3.1408	2.6
	BFet	1185	1185.5	NeuAc2Hex1HexNAc1	Neu5Ac	54.65	3.97027	46.93	53.02	3.9376	55.9	4.007	19.1
	BFet	1550	1550.6	NeuAc2Hex2HexNAc2	Neu5Ac	65.203	5.02829	3.96	63.293	4.99346	66.73	5.09038	0.5
	BSM	749-1	749.4	Hex1HexNAc1deHex1	Fucose	26.5	1.89052	0.81			27.36	1.91535
	BSM	749-2	749.4	Hex1HexNAc1deHex1	Fucose	32.813	2.29193	0.72			33.98	2.33325
	BSM	732	732.3	NeuAc1HexNAc1	Neu5Ac	34.13	2.37945	14.55			35.07	2.40504
	BSM	847-1	847.4	HexNAc3	extended Core	35.106	2.44522	0.19			36.2	2.48044
	BSM	847-2	847.4	HexNAc3	extended Core	38.316	2.66722	0.16			39.46	2.70391
	BSM	748	748.4	NeuGc1HexNAc1	Neu5Gc	39.123	2.72449	7.94			40.07	2.74677
	BSM	952-1	952.5	Hex1HexNAc2deHex1	Fucose	39.353	2.74092	0.94			40.54	2.78003
	BSM	952-2	952.5	Hex1HexNAc2deHex1	Fucose	40.133	2.79703	0.13			41.36	2.83856
	BSM	935-1	935.4	NeuAc1HexNAc2	Neu5Ac	41.113	2.86838	4.04			42.27	2.90429
	BSM	952-3	952.5	Hex1HexNAc2deHex1	Fucose	41.353	2.886	0.26			42.51	2.92177
	BSM	935-2	952.5	NeuAc1HexNAc2	Neu5Ac	42.2	2.94866	38.3			43.3	2.97971
	BSM	894-2	894.4	NeuAc1Hex1HexNAc1	Neu5Ac	44.333	3.10986	0.74			45.46	3.14156
	BSM	1009-1	1009.3	Hex1HexNAc3	extended Core	45.336	3.18743	0.09			46.68	3.23531
	BSM	951-1	951.3	NeuGc1HexNAc2	Neu5Gc	45.613	3.20906	2.31			46.87	3.25007
	BSM	951-2	951.3	NeuGc1HexNAc2	Neu5Gc	46.733	3.29745	19.6641			47.87	3.32847
	BSM	1040	1040.3	NeuAc1Hex1HexNAc1deHex1	Neu5Ac/Fucose	46.733	3.29745	0.928193			47.92	3.33243
	BSM	968-3	968.4	Hex2HexNAc2	extended Core	47.29	3.34199	0.17			48.71	3.39529
	BSM	1194	1194.5	Hex2HexNAc2deHex1S1	Fucose/Sulfate	47.973	3.39714	0.33			49.18	3.43307
	BSM	1009-2	1009.3	Hex1HexNAc3	extended Core	48.106	3.40794	0.08			49.49	3.45815
	BSM	910	910.4	NeuGc1Hex1HexNAc1	Neu5Gc	48.576	3.44632	0.34			49.74	3.47846
	BSM	1114	1114.4	Hex2HexNAc2deHex1	Fucose	49.316	3.50734	0.32			50.77	3.56305
	BSM	1155	1155.5	Hex1HexNAc3deHex1	Fucose	50.033	3.56718	0.63			51.47	3.62136
	BSM	1097-1	1097.4	NeuAc1Hex1HexNAc2	Neu5Ac	50.993	3.6484	2.47			52.33	3.69395
	BSM	1056	1056.5	NeuGc1Hex1HexNAc1deHex1	Neu5Gc/Fucose	51.303	3.67491	0.44			52.58	3.71524
	BSM	1260	1260.6	Hex2HexNAc2deHex2	Fucose	54.296	3.93821	1.73			55.09	3.93425
	BSM	1113	1113.5	NeuGc1Hex1HexNAc2	Neu5Gc	55.216	4.02194	1.2			56.61	4.07164
	BSM	1243	1243.5	NeuAc1Hex1HexNAc2deHex1	Neu5Ac/Fucose	54.636	3.96899	0.23			55.78	3.99616
	PGM	749-1	749.4	Hex1HexNAc1deHex1	Fucose	26.68	1.90156	4.41			27.36	1.91535
	PGM	749-2	749.4	Hex1HexNAc1deHex1	Fucose	32.947	2.30078	4.08			33.95	2.33128
	PGM	894-1	894.4	NeuAc1Hex1HexNAc1	Neu5Ac	34.383	2.39643	2.74			35.37	2.42496
	PGM	806-1	806.4	Hex1HexNAc2	extended Core	35.13	2.44684	10.88			36.1	2.47372
	PGM	806-2	806.4	Hex1HexNAc2	extended Core	35.71	2.48631	0.6			36.71	2.5148
	PGM	952-4	952.5	Hex1HexNAc2deHex1	Fucose	37.75	2.62741	1.08			38.87	2.66278
	PGM	952-2	952.5	Hex1HexNAc2deHex1	Fucose	39.443	2.74737	0.15			40.54	2.78003
	PGM	1032	1032.4	Hex1HexNAc2deHex1S1	Fucose/Sulfate	41.343	2.88526	0.803158			42.32	2.90793
	PGM	952-3	952.5	Hex1HexNAc2deHex1	Fucose	41.343	2.88526	2.59684			42.51	2.92177
	PGM	952-5	952.5	Hex1HexNAc2deHex1	Fucose	41.88	2.9249	0.22			43.11	2.96571
	PGM	894-2	894.4	NeuAc1Hex1HexNAc1	Neu5Ac	44.387	3.114	1.31			45.48	3.14308
	PGM	1009-3	1009.5	Hex1HexNAc3	extended Core	44.723	3.13988	1.66			45.94	3.17824
	PGM	968-1	968.4	Hex2HexNAc2	extended Core	45.723	3.21767	2.35566			47	3.26019
	PGM	1009-4	1009.5	Hex1HexNAc3	extended Core	45.72	3.21744	0.784342			47.24	3.27894
	PGM	968-2	968.4	Hex2HexNAc2	extended Core	47.373	3.34866	1.47			48.11	3.34747
	PGM	968-3	968.4	Hex2HexNAc2	extended Core	47.733	3.37769	6.18			48.98	3.41696
	PGM	1097-2	1097.4	NeuAc1Hex1HexNAc2	Neu5Ac	48.48	3.43846	2.98			49.76	3.48009
	PGM	1114-1	1114.5	Hex2HexNAc2deHex1	Fucose	50.35	3.59385	3.36			51.25	3.60296
	PGM	1114-2	1114.5	Hex2HexNAc2deHex1	Fucose	50.931	3.64312	0.46			51.88	3.65583
	PGM	1212	1212.6	Hex1HexNAc4	Fucose	51.863	3.72315	0.83			53.43	3.78835
	PGM	1114-3	1114.5	Hex2HexNAc2deHex1	Fucose	52.073	3.74136	3.89			53.01	3.75209
	PGM	1114-4	1114.5	Hex2HexNAc2deHex1	Fucose	52.543	3.78235	0.23			53.89	3.82836
	PGM	1171-1	1171.5	Hex2HexNAc3	extended Core	53.533	3.86979	14.32			55.03	3.9289
	PGM	1171-2	1171.5	Hex2HexNAc3	extended Core	56.053	4.09932	1			57.52	4.15569
	PGM	1317-1	1317.6	Hex2HexNAc3deHex1	Fucose	57.553	4.24096	7.43			59.11	4.3059
	PGM	1317-2	1317.6	Hex2HexNAc3deHex1	Fucose	57.733	4.25821	2.98			59.38	4.33185
	PGM	1374	1374.6	Hex2HexNAc4	extended Core	60.207	4.50132	14.27			61.81	4.57122
	PGM	1520	1520.6	Hex2HexNAc4deHex1	Fucose	63.37	4.82907	6.48			65.08	4.9109
	HMM	603.3	603.3	Hex1HexNAc1	Core	21.88	1.65529	0.13499			24.99	1.73501
	HMM	691.3	691.3	NeuAc1Hex1	Neu5Ac	25.73	1.88632	7.40731			29.15	1.98507
	HMM	806-1	806.4	Hex1HexNAc2	extended Core	35.28	2.51198	0.104362			37.31	2.51571
	HMM	765-1	765.3	Hex2HexNAc1	extended Core	35.45	2.52385	0.988329			37.55	2.5322
	HMM	806-2	806.4	Hex1HexNAc2	extended Core	35.71	2.54205	1.23791			37.79	2.54875
	HMM	724-1	724.3	HexNAc2S1	Sulfate	36.54	2.60059	0.924323			38.52	2.59943
	HMM	765-2	765.3	Hex2HexNAc1	extended Core	36.99	2.6326	0.613126			39.14	2.64287
	HMM	724-2	724.3	HexNAc2S1	Sulfate	38.05	2.70882	0.281225			39.6	2.67536
	HMM	952-5	952.5	Hex1HexNAc2deHex1	Fucose	43.6	3.12734	0.132866			45.9	3.14327
	HMM	968-1	968.5	Hex2HexNAc2	extended Core	45.16	3.25137	1.72303			47.48	3.26799
	HMM	968-2	968.5	Hex2HexNAc2	extended Core	45.96	3.31615	52.139			48.32	3.33561
	HMM	927-1	927.5	HexNAc3S1	Sulfate	46.55	3.36445	4.63805			48.96	3.38777
	HMM	886-1	886.4	Hex1HexNAc2S1	Sulfate	46.77	3.38257	0.340739			49.24	3.41077
	HMM	927-2	927.5	HexNAc3S1	Sulfate	47.13	3.41237	1.17723			49.61	3.44132
	HMM	1114-5	1114.5	Hex2HexNAc2deHex1	Fucose	47.9	3.47669	1.70408			50.28	3.49713
	HMM	886-2	886.4	Hex1HexNAc2S1	Sulfate	48.49	3.52652	0.132948			50.89	3.5485
	HMM	1259	1259.5	NeuAc1Hex2HexNAc2	Neu5Ac	52.28	3.85846	0.801405			55.14	3.92194
	HMM	1114-6	1114.5	Hex2HexNAc2deHex1	Fucose	52.75	3.90112	16.7895			55.64	3.96775
	HMM	1048	1048.5	Hex2HexNAc2S1	Sulfate	53.9	4.00698	0.135604			56.51	4.04846
	HMM	1130	1130.5	Hex2HexNAc3	extended Core	54.71	4.08282	0.963801			57.52	4.14378
	HMM	1405	1405.6	NeuAc1Hex2HexNAc2deHex1	Neu5Ac/Fucose	58.57	4.45959	7.63017			61.14	4.50042
Footnote:
	Hex, hexose; HexNAc, N-acetylhexosamine; deHex, fucose; NeuAc, N-acetylneuraminic acid; NeuGc, N-glycolylneuraminic acid; S, sulfate
	Bovine Fetuin (BFet), Bovine submaxillary mucin (BSM), and Porcine gastric mucin (PGM), Human Milk Mucins (HMM)
